# Supplementary material for: The structural basis for RNA selectivity by the IMP family of RNA-binding proteins
Source: Nat Commun. 2019 Sep 30;10:4440. doi: 10.1038/s41467-019-12193-7 (PMC6768852; doi:10.1038/s41467-019-12193-7)
Supplement: Supplementary file 5 — Supplementary Data 1-2 [file 41467_2019_12193_MOESM5_ESM.xlsx]

## Sheet: Supplementary data 1
Supplementary data 1:
Sequences conserved between humans and mice for IMP2 binding show enrichment for metabolic genes related to diabetes
Gene Symbol	Entrez Gene Name	Location	Type(s)
ADRB3	adrenergic, beta-3-, receptor	Plasma Membrane	G-protein coupled receptor
ANKRD27	ankyrin repeat domain 27 (VPS9 domain)	Cytoplasm	other
ANKS1A	ankyrin repeat and sterile alpha motif domain containing 1A	Cytoplasm	other
ARF3	ADP-ribosylation factor 3	Cytoplasm	enzyme
ASTN1	astrotactin 1	unknown	other
BAI3	brain-specific angiogenesis inhibitor 3	Plasma Membrane	G-protein coupled receptor
BEND3	BEN domain containing 3	unknown	other
BRWD1	bromodomain and WD repeat domain containing 1	Nucleus	transcription regulator
C10orf28	chromosome 10 open reading frame 28	unknown	other
CACNA1C	calcium channel, voltage-dependent, L type, alpha 1C subunit	Plasma Membrane	ion channel
CDH7	cadherin 7, type 2	Plasma Membrane	other
CDKAL1	CDK5 regulatory subunit associated protein 1-like 1	unknown	other
CELF2	CUGBP, Elav-like family member 2	Nucleus	other
CHRM1	cholinergic receptor, muscarinic 1	Plasma Membrane	G-protein coupled receptor
CHRNB2	cholinergic receptor, nicotinic, beta 2 (neuronal)	Plasma Membrane	transmembrane receptor
CLIC5	chloride intracellular channel 5	Cytoplasm	ion channel
CNTNAP2	contactin associated protein-like 2	Plasma Membrane	other
CPLX2	complexin 2	Cytoplasm	other
CSRNP2	cysteine-serine-rich nuclear protein 2	Nucleus	transcription regulator
DAPP1	dual adaptor of phosphotyrosine and 3-phosphoinositides	Cytoplasm	other
DPYSL5	dihydropyrimidinase-like 5	Cytoplasm	enzyme
FAM129A	family with sequence similarity 129, member A	Cytoplasm	other
FAM38B	family with sequence similarity 38, member B	unknown	other
FBXL20	F-box and leucine-rich repeat protein 20	Cytoplasm	other
FGF12	fibroblast growth factor 12	Extracellular Space	growth factor
FLCN	folliculin	unknown	other
FOXN3	forkhead box N3	Nucleus	transcription regulator
FRMD4A	FERM domain containing 4A	unknown	other
GALNT10	UDP-N-acetyl-alpha-D-galactosamine:polypeptide N-acetylgalactosaminyltransferase	Cytoplasm	enzyme
GDAP1L1	ganglioside-induced differentiation-associated protein 1-like 1	unknown	other
GPI	glucose-6-phosphate isomerase	Extracellular Space	enzyme
GRB10	growth factor receptor-bound protein 10	Cytoplasm	other
IL1RAP	interleukin 1 receptor accessory protein	Plasma Membrane	transmembrane receptor
INSR	insulin receptor	Plasma Membrane	kinase
INTS9	integrator complex subunit 9	Nucleus	other
IQGAP1	IQ motif containing GTPase activating protein 1	Cytoplasm	other
KALRN	kalirin, RhoGEF kinase	Cytoplasm	kinase
KCNJ11	potassium inwardly-rectifying channel, subfamily J, member 11	Plasma Membrane	ion channel
KHDRBS3	KH domain containing, RNA binding, signal transduction associated 3	Nucleus	other
LASS6	LAG1 homolog, ceramide synthase 6	Nucleus transcription	regulator
MAN2A2	mannosidase, alpha, class 2A, member 2	Cytoplasm	enzyme
MSRB3	methionine sulfoxide reductase B3	Cytoplasm	enzyme
MYO3B	myosin IIIB	unknown	kinase
NFYA	nuclear transcription factor Y, alpha	Nucleus	transcription regulator
NLGN1	neuroligin 1	Plasma Membrane	enzyme
NTRK2	neurotrophic tyrosine kinase, receptor, type 2	Plasma Membrane	kinase
PARVA	parvin, alpha	Cytoplasm	other
PDE4B	phosphodiesterase 4B, cAMP-specific	Cytoplasm	enzyme
PPARA	peroxisome proliferator-activated receptor alpha	Nucleus	ligand-dependent nuclear receptor
RANBP17	RAN binding protein 17	Nucleus	transporter
RGS6	regulator of G-protein signaling 6	Cytoplasm	enzyme
RNMT	RNA (guanine-7-) methyltransferase	Nucleus	enzyme
SCLY	selenocysteine lyase	Cytoplasm	enzyme
SH3RF2	SH3 domain containing ring finger 2	unknown	other
SHPRH	SNF2 histone linker PHD RING helicase	Nucleus	transcription regulator
SIK2	salt-inducible kinase 2	Cytoplasm	kinase
SLC2A3	solute carrier family 2 (facilitated glucose transporter), member 3	Plasma Membrane	transporter
SLCO3A1	solute carrier organic anion transporter family, member 3A1	Plasma Membrane	transporter
ST3GAL1	ST3 beta-galactoside alpha-2,3-sialyltransferase 1	Cytoplasm	enzyme
STXBP1	syntaxin binding protein 1	Cytoplasm	transporter
TGFBR1	transforming growth factor, beta receptor 1	Plasma Membrane	kinase
TRIM66	tripartite motif containing 66	Nucleus	transcription regulator
TSEN2	tRNA splicing endonuclease 2 homolog (S. cerevisiae)	Cytoplasm	enzyme
TTLL5	tubulin tyrosine ligase-like family, member 5	unknown	enzyme
VAPB	VAMP (vesicle-associated membrane protein)-associated protein B and C	Plasma Membrane	other
VGLL4	vestigial like 4 (Drosophila)	Nucleus	other

## Sheet: Supplementary data 2
Supplementary data 2: RNA oligonucleotides used in this study
IMP2 SELEX Targets from Round 9 were in vitro transcribed (as described in materials and methods):
RNA #1 WT	GATAATACGACTCACTATAGGGCAGAGCGACGCAGTTTAGCGGCCTCAGCGAACCCTTTGGAACACTTCTCGATAGTTGCGTGCGTCCAAA
RNA #1 WT (CA and GG positions underlined)	GATAATACGACTCACTATAGGGCAGAGCGACGCAGTTTAGCGGCCTCAGCGAACCCTTTGGAACACTTCTC
RNA #1 CA Mutant	GATAATACGACTCACTATAGGGCGGAGCGACGCAGTTTAGCGGCCTCAGCGAACCCTTTGGAACACTTCTC
RNA #1 GG Mutant	GATAATACGACTCACTATAGGGCAGAGCGACGCAGTTTAGCGGCCTCAGCGAACCCTTTAAAACACTTCTC
RNA # 2	GATAATACGACTCACTATAGGGCAGAGCGACGCAGTTTAGCCTGTGTATACAGCGAACCCTTAGGATGATCGATAGTTGCGTGCGTCGAAA
RNA oligos below were ordered unmodified from Dharmacon (GE) and deprotected as per manufacturer instructions.
For NMR Titration:
IMP2 3’RE	CCCUCACC
IMP2 5’RE	UUUGGAAC
RNA oligos below were ordered from Dharmacon (GE) with 5’ fluorescein modification and deprotected as per manufacturer instructions.
WT Zipcode	ACCGGACUGUUACCAACACCCACACCCC
5’RE mutations of C28 Zipcode:
C3G	ACGGGACUGUUACCAACACCCACACCCC
C3A	ACAGGACUGUUACCAACACCCACACCCC
C3U	ACUGGACUGUUACCAACACCCACACCCC
G4A	ACCAGACUGUUACCAACACCCACACCCC
G4C	ACCCGACUGUUACCAACACCCACACCCC
G4U	ACCUGACUGUUACCAACACCCACACCCC
G5A	ACCGAACUGUUACCAACACCCACACCCC
G5C	ACCGCACUGUUACCAACACCCACACCCC
G5U	ACCGUACUGUUACCAACACCCACACCCC
A6G	ACCGGGCUGUUACCAACACCCACACCCC
A6C	ACCGGCCUGUUACCAACACCCACACCCC
A6U	ACCGGUCUGUUACCAACACCCACACCCC
C7G	ACCGGAGUGUUACCAACACCCACACCCC
C7A	ACCGGAAUGUUACCAACACCCACACCCC
C7U	ACCGGAUUGUUACCAACACCCACACCCC
3’RE mutations of the C28 Zipcode:
C21G	ACCGGACUGUUACCAACACCGACACCCC
A22U	ACCGGACUGUUACCAACACCCUCACCCC
C23G	ACCGGACUGUUACCAACACCCAGACCCC
A24U	ACCGGACUGUUACCAACACCCACUCCCC
C25G	ACCGGACUGUUACCAACACCCACAGCCC
C26G	ACCGGACUGUUACCAACACCCACACGCC
3’PolyC	ACCGGACUGUUACCAACACCCCCCCCCC
