# Supplementary material for: The structural basis for RNA selectivity by the IMP family of RNA-binding proteins
Source: Nat Commun. 2019 Sep 30;10:4440. doi: 10.1038/s41467-019-12193-7 (PMC6768852; doi:10.1038/s41467-019-12193-7)
Supplement: Supplementary file 6 — Source Data [file 41467_2019_12193_MOESM6_ESM.zip]

Archive with 2 entries (2 files):
- Figure-2-SELEX Sequence Source Data.docx
- Suppl Figure 7 - RIPseq Source Data.xlsx
