# Supplementary material for: The structural basis for RNA selectivity by the IMP family of RNA-binding proteins
Source: Nat Commun. 2019 Sep 30;10:4440. doi: 10.1038/s41467-019-12193-7 (PMC6768852; doi:10.1038/s41467-019-12193-7)
Supplement: Supplementary file 6 — Source Data [file 41467_2019_12193_MOESM6_ESM.zip › Suppl Figure 7 - RIPseq Source Data.xlsx]

## Sheet: Sheet1
BAT	Log2(RIP TPM/IgG TPM)	Rank Order for BAT		HEK	Log2(RIP TPM/Input TPM)	Rank Order for HEK
LRRC14	24.9982	1		AIF1L	31.7307	1
CELF2	22.815	2		PRKD3	30.2895	2
RFFL	21.2702	3		RAB43	29.2638	3
HBS1L	20.9656	4		MAP4	28.9881	4
NFE2L1	17.9454	5		CAMKK1	27.6081	5
SORT1	13.0923	6		DPYSL5	26.7777	6
AK1	9.31119	7		ARID1A	26.1953	7
KCTD15	9.25662	8		NUP50	25.3878	8
TDRKH	8.52774	9		HDAC4	24.9253	9
PPP1R10	7.06648	10		OGT	22.8906	10
PLEC	6.63262	11		RAB11FIP1	21.3152	11
GNG12	5.96473	12		NFAT5	20.7078	12
MAP4	4.78058	13		MAPK8IP3	18.5903	13
CNNM3	4.7092	14		CAMK2G	17.086	14
NR2F2	4.58382	15		PAQR8	16.8182	15
EXTL3	4.48838	16		JRK	16.6013	16
N6AMT1	4.46095	17		CELF2	16.5393	17
CISH	3.90578	18		FGFR3	12.6598	18
HEG1	3.79837	19		TTYH3	11.6012	19
ACAD9	3.43429	20		PIP4K2B	11.5115	20
RAB11FIP1	3.3893	21		BRWD1	11.0814	21
SPCS2	3.04817	22		FYCO1	10.5226	22
GRB10	2.88974	23		HMG20A	10.409	23
IRAK2	2.63313	24		CENPO	9.6004	24
TAF8	2.63313	25		HLTF	8.84452	25
PALM2	2.56299	26		LCOR	8.53333	26
PLAU	2.45281	27		SHPRH	8.48728	27
CRTC3	2.42742	28		SEMA4D	8.35226	28
TRAK1	2.36462	29		TNRC6B	7.79519	29
PPP3CB	2.29736	30		ANKRD13A	7.67243	30
PXMP4	2.29549	31		CLDN12	7.51637	31
FBLIM1	2.27985	32		NFYA	7.062	32
ST6GAL1	2.21809	33		MAGI3	7.03966	33
MSRB3	2.13563	34		G3BP1	6.99631	34
SLC25A44	2.08975	35		IQGAP1	6.91301	35
ATP6V0A1	2.08339	36		RXRB	6.6272	36
XIAP	2.03617	37		WDFY3	6.60291	37
VMA21	1.97868	38		NEFM	6.49411	38
CADM3	1.97365	39		LIMK2	6.28029	39
HIBADH	1.83092	40		ATP2A2	6.23612	40
ARSB	1.81158	41		SON	6.12933	41
STK35	1.77541	42		RNMT	5.982	42
DGKD	1.77189	43		MAN1B1	5.94212	43
CDKAL1	1.75714	44		EXTL3	5.79535	44
CDV3	1.73116	45		PGAP1	5.76886	45
NTRK2	1.71889	46		MAPK6	5.5775	46
EPB41L1	1.70973	47		ZNF276	5.42477	47
RDX	1.70936	48		ELF2	5.28502	48
CASP9	1.70025	49		SEL1L	5.18969	49
MOSPD1	1.69955	50		SLC25A44	5.10381	50
CHMP4B	1.69637	51		MKNK2	5.09315	51
CDKN2D	1.63313	52		SLC38A1	5.08408	52
ZSWIM5	1.63313	53		SOD1	5.04789	53
ANGEL1	1.63313	54		DDX54	5.01679	54
PAPPA	1.63007	55		HBS1L	4.97249	55
MXD1	1.62963	56		TRIM41	4.9583	56
TMEM33	1.61049	57		STARD7	4.9349	57
ITFG2	1.60231	58		NEK2	4.93343	58
DNAJB2	1.54289	59		EML4	4.86579	59
GNPNAT1	1.53619	60		PLCG1	4.80624	60
HS2ST1	1.5336	61		MID1	4.80512	61
TSEN2	1.53359	62		QKI	4.78125	62
SERF2	1.4233	63		ACAD9	4.71435	63
SEPT6	1.41627	64		PRDM4	4.6752	64
IDH2	1.39629	65		TECPR2	4.64883	65
WARS	1.37938	66		SH3PXD2B	4.64375	66
ELL2	1.37615	67		PPP2R1B	4.60647	67
LMOD1	1.3701	68		PPFIBP1	4.57456	68
MBP	1.33285	69		DGKD	4.5105	69
CBY1	1.32828	70		SERF2	4.47759	70
KCNJ11	1.27056	71		NUCKS1	4.45916	71
HMG20A	1.2678	72		SRSF1	4.4569	72
RABGAP1L	1.26042	73		HSPA14	4.43023	73
ARHGEF1	1.25809	74		TGFBR1	4.42558	74
NFYA	1.25765	75		FANCA	4.34118	75
ALKBH5	1.24781	76		TTLL5	4.34052	76
ZKSCAN1	1.2388	77		GRB10	4.27876	77
SMO	1.22988	78		MLX	4.27683	78
FNDC3A	1.21977	79		KIF21B	4.21808	79
MSI2	1.21869	80		CLTC	4.2101	80
RNMT	1.201	81		SEPT11	4.17892	81
EGR1	1.17851	82		TSC1	4.15462	82
ZHX2	1.15509	83		PIK3R1	4.11688	83
ZFYVE27	1.14812	84		UBE2O	4.11587	84
RUNDC3A	1.14332	85		VPS39	4.1095	85
ATRN	1.13524	86		CDV3	4.09533	86
TACC1	1.11493	87		TBC1D14	4.08812	87
H2AFJ	1.10255	88		SPCS2	4.08024	88
SHPRH	1.10244	89		ARF3	4.06144	89
ALDH1L2	1.10172	90		BAG4	3.97774	90
PIP4K2C	1.08999	91		E2F3	3.97026	91
ANKRD27	1.07549	92		ZFYVE26	3.95764	92
SIGLEC1	1.07463	93		RAPGEF2	3.92791	93
IMPAD1	1.06863	94		NR2F2	3.92602	94
ACSF3	1.05688	95		CHMP4B	3.92473	95
SLC31A2	1.04976	96		TAOK1	3.91057	96
INTS6	1.04817	97		MYO5C	3.90793	97
LRRC15	1.04816	98		RAD51	3.90678	98
FUZ	1.03894	99		TAF8	3.88592	99
HDAC2	1.03705	100		MAPKAPK3	3.83486	100
SRSF1	1.02774	101		WARS2	3.75542	101
MKNK2	1.02761	102		SLC39A9	3.74585	102
CEBPA	1.01932	103		VAPB	3.70515	103
FYCO1	1.0183	104		ERAL1	3.70165	104
SLC39A9	1.01131	105		ITPK1	3.6975	105
ATP2A2	1.00647	106		AGPAT3	3.69093	106
EPM2AIP1	0.999946	107		NEK9	3.67426	107
OSTM1	0.988464	108		PLEKHG3	3.64919	108
TNPO1	0.975685	109		MRPL19	3.63672	109
WDTC1	0.944982	110		NUDCD3	3.56644	110
CHCHD5	0.931001	111		SEPT3	3.54364	111
WARS2	0.914362	112		BICD2	3.52584	112
VGLL4	0.913718	113		ALKBH5	3.52163	113
STK4	0.909915	114		RNF38	3.50538	114
SNRK	0.90131	115		SIK2	3.50441	115
PLAGL2	0.896161	116		ELMO2	3.41353	116
SH3KBP1	0.890985	117		NRP2	3.41229	117
SYK	0.878239	118		ANKRD27	3.40709	118
SIK2	0.871913	119		FKTN	3.39918	119
TMEM50B	0.864199	120		UPF3A	3.39372	120
KHDRBS3	0.859357	121		TOM1L2	3.37324	121
WIPI2	0.855523	122		SEC16A	3.36992	122
PIGL	0.827777	123		SNRK	3.35341	123
RIPK1	0.827371	124		FAM53C	3.34371	124
LEP	0.820756	125		TRAK1	3.32754	125
DHX37	0.804655	126		NDOR1	3.31159	126
AGPAT3	0.801539	127		ACSF3	3.29164	127
MED17	0.780476	128		SEPT8	3.28377	128
CD2BP2	0.764918	129		FEM1B	3.25358	129
TMEM43	0.764376	130		NLGN1	3.2511	130
MAPKAPK3	0.76437	131		FAF2	3.25018	131
MXI1	0.760885	132		RSPRY1	3.24883	132
SCLY	0.758659	133		B3GALNT2	3.24677	133
MRPL19	0.756442	134		RABEP1	3.23634	134
POFUT2	0.754857	135		DFFB	3.22919	135
MAGI3	0.748607	136		TIPRL	3.22822	136
LPIN1	0.747905	137		PIGL	3.21717	137
NADK	0.734726	138		FUZ	3.2124	138
RASSF2	0.730535	139		C1ORF21	3.18421	139
MYO5C	0.729598	140		BCAT1	3.17828	140
NAA40	0.705289	141		WDR33	3.16884	141
GNA11	0.704251	142		DOCK5	3.14953	142
JRK	0.700245	143		HMBOX1	3.13282	143
MLX	0.688889	144		DVL1	3.11578	144
INTS9	0.682036	145		RDX	3.08006	145
WDR33	0.66513	146		CRTC3	3.06863	146
SEC16A	0.663533	147		CPSF7	3.04496	147
P2RY2	0.66115	148		ANTXR1	3.0243	148
BICD2	0.65077	149		RRAGC	3.00026	149
PRMT6	0.645463	150		RALGPS1	2.89204	150
HMBOX1	0.639198	151		SYK	2.88246	151
ENGASE	0.637058	152		NEBL	2.86894	152
AMBRA1	0.635514	153		GALNT10	2.85416	153
MAL	0.63313	154		ANGEL1	2.84795	154
TNFAIP8L1	0.633129	155		GGA3	2.83465	155
NRP2	0.626594	156		PARVA	2.82775	156
RNF38	0.615438	157		PPP3CB	2.81236	157
SMG6	0.613293	158		PBX1	2.78792	158
NLRX1	0.61077	159		SLC25A23	2.78789	159
SLCO3A1	0.607732	160		EPB41L1	2.76365	160
KCTD11	0.607592	161		FLCN	2.75878	161
NPTXR	0.604176	162		IRGQ	2.75488	162
BAG4	0.597063	163		LIMK1	2.74732	163
STARD7	0.594812	164		TMEM43	2.73308	164
MACF1	0.591356	165		NRSN2	2.7226	165
DES	0.589281	166		SUFU	2.7176	166
HSPA14	0.588959	167		CD24	2.71394	167
GRSF1	0.583309	168		GNG12	2.68849	168
DDX3X	0.5818	169		DVL2	2.67857	169
RXRA	0.578686	170		ATP6V0A1	2.6739	170
NNAT	0.573927	171		MAN2A2	2.66981	171
LAPTM5	0.573264	172		VGLL4	2.64268	172
RRAGC	0.570707	173		SLC2A3	2.64073	173
NLGN1	0.568697	174		CNOT8	2.6327	174
VTI1A	0.550666	175		ADIPOR2	2.62936	175
CAMK2D	0.545663	176		HS2ST1	2.62921	176
TMED3	0.544902	177		PPP1R10	2.62744	177
RBBP4	0.540051	178		STK35	2.60462	178
KLF13	0.535173	179		BEND3	2.60349	179
NUCKS1	0.529792	180		CD2BP2	2.59954	180
TMEM19	0.518618	181		TNPO1	2.5972	181
VAPB	0.518484	182		CBY1	2.58034	182
CDH5	0.514343	183		PLAGL2	2.57954	183
TBC1D5	0.503676	184		TINF2	2.56896	184
STK40	0.496264	185		NAV1	2.55057	185
CENPO	0.492947	186		ADD2	2.54008	186
TIPRL	0.482804	187		DHX37	2.53662	187
PPARA	0.479304	188		USP54	2.53276	188
FBXO45	0.474425	189		ADCY1	2.52445	189
RUSC1	0.466382	190		INSR	2.51202	190
UBXN2B	0.463468	191		NUSAP1	2.5004	191
LIMK1	0.4632	192		RHOBTB3	2.45997	192
PPP1R3C	0.457646	193		RFFL	2.44404	193
LBH	0.455519	194		ZHX2	2.43403	194
LONP2	0.447273	195		DNMT3A	2.42396	195
SEPT8	0.426936	196		SLC16A2	2.41471	196
FKTN	0.425454	197		ARID5B	2.41012	197
PPIB	0.423904	198		TP53I11	2.39429	198
SUFU	0.415146	199		MYO9A	2.38792	199
TAGLN	0.413165	200		MTMR4	2.38707	200
LGALS3BP	0.40593	201		CMIP	2.38445	201
PPP2R1B	0.402649	202		HEG1	2.38363	202
RXRB	0.399526	203		BBX	2.35056	203
TOM1L1	0.386312	204		GORASP1	2.33547	204
ELMO2	0.369279	205		TMED3	2.33034	205
ST3GAL1	0.333276	206		AMBRA1	2.32407	206
TOM1L2	0.328717	207		PACS1	2.32365	207
S1PR2	0.327043	208		LRRC14	2.29967	208
ZYG11B	0.32301	209		VASH2	2.26842	209
SLC25A23	0.317933	210		PIP4K2C	2.24426	210
SNAI1	0.311201	211		ANKS1A	2.23559	211
CLTC	0.301369	212		MACF1	2.2099	212
RAB22A	0.297561	213		INTS6	2.20624	213
BLOC1S3	0.284305	214		FAM118A	2.19935	214
TAOK1	0.277165	215		FLT1	2.19786	215
USP54	0.270555	216		ZBTB40	2.19425	216
DVL2	0.265527	217		ZXDC	2.18363	217
ANKRD13A	0.264887	218		ARHGEF7	2.16739	218
SCARA5	0.254617	219		MOSPD1	2.16	219
ERAL1	0.249821	220		SMO	2.15917	220
MAN1B1	0.23751	221		SCLY	2.15161	221
RAD51	0.233708	222		KLF9	2.15052	222
NEK9	0.224665	223		WARS	2.1262	223
RAPGEF2	0.221504	224		PHKA2	2.12314	224
ACCS	0.221066	225		SHANK3	2.11659	225
NUDCD3	0.204285	226		SORT1	2.11126	226
UNC5A	0.203444	227		FNDC3A	2.1065	227
ST3GAL4	0.189029	228		NAA40	2.10411	228
GORASP1	0.187129	229		CNNM3	2.08782	229
MAN2A2	0.185514	230		CNTNAP2	2.08371	230
DDX54	0.162169	231		POFUT2	2.03999	231
ATP2A3	0.160379	232		HDAC2	2.03984	232
RNF135	0.155078	233		HOXB6	2.02154	233
RSPRY1	0.147003	234		RABGAP1L	2.01145	234
PYGO2	0.14547	235		TAGLN	2.00676	235
HAUS2	0.136321	236		LGALS3BP	1.97118	236
SLC16A2	0.13563	237		LBH	1.92943	237
RAB43	0.134969	238		SH3KBP1	1.90596	238
SFXN1	0.128077	239		GINS1	1.8976	239
ARID5B	0.126166	240		ARNT2	1.8896	240
ERLIN2	0.120673	241		RAD54L2	1.88896	241
PPP1R16B	0.117816	242		PYGO2	1.86869	242
BRWD1	0.108679	243		ST6GAL1	1.85779	243
PRDM4	0.104753	244		ALDH1L2	1.8471	244
ASTN1	0.10064	245		ZNF629	1.84554	245
RABEP1	0.100566	246		BCL2	1.8109	246
EXOC8	0.098153	247		SH3RF2	1.79914	247
MAPK6	0.089403	248		PRMT6	1.78569	248
SLC2A3	0.08473	249		MSI2	1.78081	249
SON	0.077395	250		SLC31A2	1.77842	250
PACS1	0.074157	251		ELL2	1.77392	251
HDAC4	0.071955	252		WDTC1	1.74436	252
PLXNA2	0.066035	253		SSPN	1.70913	253
ADRB3	0.06433	254		KHDRBS3	1.70242	254
ULK3	0.064152	255		BDKRB2	1.70105	255
SLC38A1	0.055428	256		KCTD15	1.67848	256
RAB11FIP3	0.052066	257		SNED1	1.67137	257
SEMA4D	0.048175	258		GNA11	1.65866	258
ANTXR1	0.048174	259		SFXN1	1.65242	259
PDE7B	0.048172	260		SMG6	1.64487	260
KLK10	0.04817	261		C15ORF39	1.62623	261
NUSAP1	0.048169	262		SLC35D1	1.62304	262
ATG14	0.048167	263		ENGASE	1.62031	263
LIMK2	0.048166	264		RBM25	1.619	264
LRRC55	0.048165	265		WIPI2	1.60887	265
SGTB	0.048163	266		FRMD4A	1.60139	266
DNMT3A	0.0457	267		TLN2	1.57995	267
POFUT1	0.034092	268		MXD1	1.54813	268
VPS39	0.03376	269		PHACTR1	1.54786	269
ARID1A	0.019361	270		DUSP9	1.54786	270
PGAP1	0.009643	271		ZNF324	1.5255	271
G3BP1	0.006177	272		GPI	1.48855	272
CNOT8	-0.00176	273		WDR90	1.48082	273
HLTF	-0.00446	274		RXRA	1.44347	274
SEL1L	-0.00841	275		CSRNP2	1.44135	275
DTX3L	-0.01165	276		CD274	1.43968	276
MAPK8IP3	-0.01619	277		RAB11FIP3	1.43189	277
CLIC5	-0.02137	278		SLC39A13	1.42344	278
TMEM150A	-0.02459	279		MEGF6	1.41405	279
APAF1	-0.03507	280		ST3GAL1	1.34398	280
CHRNB2	-0.07066	281		ATRN	1.32636	281
SSPN	-0.07789	282		NTNG1	1.2954	282
TINF2	-0.09273	283		MTMR7	1.25716	283
PBX1	-0.09785	284		NADK	1.25271	284
FEM1B	-0.10531	285		DNAJB2	1.24603	285
CD274	-0.10838	286		VTI1A	1.24415	286
NIPAL2	-0.10974	287		BCL2L2	1.18736	287
EML4	-0.12686	288		SEMA4G	1.16561	288
SOD1	-0.13431	289		LPIN1	1.16522	289
SLC39A13	-0.14185	290		APAF1	1.13563	290
ZXDC	-0.14491	291		LINGO1	1.13162	291
CLDN12	-0.15237	292		E2F2	1.1137	292
GGA3	-0.17013	293		ARHGEF1	1.07905	293
GPC1	-0.17142	294		CCNF	1.06182	294
ST8SIA4	-0.17567	295		CYLD	1.0472	295
FAF2	-0.17694	296		HIBADH	1.044	296
IQGAP1	-0.18466	297		XIAP	1.02822	297
HEYL	-0.18747	298		RIMKLB	0.999836	298
ADIPOR2	-0.19371	299		TOM1L1	0.996921	299
PARVA	-0.1984	300		TGOLN2	0.98047	300
ITPK1	-0.20735	301		KALRN	0.963062	301
MTFMT	-0.24256	302		TBX18	0.926437	302
TBC1D14	-0.2514	303		ACCS	0.898766	303
PHACTR1	-0.25366	304		FOXN3	0.893727	304
CAMK2G	-0.25575	305		EXOC8	0.876822	305
NUP50	-0.26844	306		TFCP2L1	0.858134	306
PLCG1	-0.2692	307		TP53INP1	0.839464	307
PAG1	-0.2738	308		NLRX1	0.822614	308
SH3PXD2B	-0.28625	309		MSRB3	0.816929	309
KIF3B	-0.28625	310		TRIM44	0.813254	310
KCNA6	-0.29212	311		IMPAD1	0.802414	311
NDOR1	-0.29665	312		GLYCTK	0.800676	312
TTLL5	-0.29976	313		CASP9	0.791383	313
ELF2	-0.33035	314		SEPT6	0.788419	314
PLEKHG3	-0.34165	315		CARD10	0.776936	315
PIK3R1	-0.35973	316		IKZF4	0.715242	316
BRIP1	-0.3788	317		BRIP1	0.708717	317
RALGPS1	-0.40508	318		NFE2L1	0.694749	318
STXBP1	-0.41126	319		CEBPA	0.654773	319
UBE2O	-0.41988	320		TTC7A	0.645171	320
FAM129A	-0.431	321		KLHDC8B	0.608286	321
GINS1	-0.43726	322		PLXNA2	0.560717	322
MTMR4	-0.44487	323		SLC16A9	0.547861	323
CDC14B	-0.46602	324		LDOC1	0.547842	324
TRIM44	-0.49784	325		EDIL3	0.535808	325
BCL2L2	-0.51855	326		ZBTB4	0.527956	326
ZBTB4	-0.52011	327		KIF3B	0.524892	327
BEND3	-0.52907	328		PRIMA1	0.512632	328
LCOR	-0.53679	329		DDX3X	0.495664	329
CMIP	-0.5417	330		STXBP1	0.48389	330
SLC35D1	-0.54255	331		STK40	0.454688	331
FOXN3	-0.54725	332		CAMK2D	0.440122	332
ARF3	-0.5597	333		RIPK1	0.416002	333
TGFBR1	-0.5685	334		ZFYVE27	0.386238	334
TTYH3	-0.57332	335		ARHGEF40	0.338262	335
OGT	-0.57468	336		CYP39A1	0.255878	336
NFAT5	-0.57849	337		ZSWIM5	0.226855	337
PEX26	-0.58571	338		GPC1	0.220962	338
RAD54L2	-0.58912	339		PHF19	0.209831	339
FLCN	-0.59082	340		POFUT1	0.174492	340
KLHDC8B	-0.59569	341		EBF4	0.153237	341
CD93	-0.61968	342		N6AMT1	0.107856	342
CCNF	-0.65227	343		UBXN2B	0.0924354	343
CARD10	-0.65349	344		RIMS3	0.0154226	344
DAPP1	-0.65404	345		TACC1	-0.0354945	345
MID1	-0.66087	346		CASP2	-0.0530258	346
SLC31A1	-0.66093	347		KCNC1	-0.0814242	347
TNRC6B	-0.67753	348		CDC14B	-0.107158	348
TFCP2L1	-0.69871	349		HEYL	-0.236413	349
B3GALNT2	-0.70339	350		RASAL1	-0.290218	350
ARHGEF40	-0.70772	351		ZNF710	-0.317406	351
PIP4K2B	-0.70857	352		FOXK1	-0.317505	352
INSR	-0.71861	353		DIXDC1	-0.322269	353
IRGQ	-0.72561	354		TSEN2	-0.386314	354
AIF1L	-0.72944	355		ATM	-0.428505	355
FAM118A	-0.73444	356		S1PR2	-0.497268	356
SHANK3	-0.74325	357		CLIC5	-0.510097	357
DIXDC1	-0.76059	358		LMOD1	-0.59508	358
CSRNP2	-0.78149	359		SLC31A1	-0.629726	359
TLN2	-0.80227	360		CLDN18	-0.640819	360
GDA	-0.81272	361		PEX26	-0.680044	361
KLF9	-0.81433	362		SLCO3A1	-0.682509	362
ELF5	-0.81767	363		RBBP4	-0.688094	363
BDKRB2	-0.8263	364		GRIN2C	-0.763603	364
RLIM	-0.83104	365		CACNA1C	-0.781185	365
BCL2	-0.846	366		RUSC1	-0.835248	366
CYLD	-0.8634	367		CISH	-0.857905	367
FOXK1	-0.8678	368		FMNL3	-0.866076	368
LRRC58	-0.88094	369		ATP2A3	-0.926521	369
FMNL3	-0.89212	370		EGR1	-0.930186	370
KCNC1	-0.9009	371		RLIM	-0.960782	371
DVL1	-0.91232	372		ADAM19	-0.980714	372
FAM53C	-0.94324	373		SCN5A	-0.983866	373
TSC1	-0.9518	374		PPARA	-1.00165	374
FRMD4A	-0.95183	375		NTRK2	-1.04304	375
PHF19	-0.95183	376		CLDN6	-1.09379	376
BCAT1	-0.95183	377		IDH2	-1.11909	377
RBM25	-0.96724	378		STK4	-1.12114	378
ZFYVE26	-0.97313	379		RNF135	-1.25949	379
DOCK5	-0.97402	380		RAB22A	-1.2595	380
NAV1	-1.01048	381		ITFG2	-1.27364	381
IL2RG	-1.01143	382		CDKAL1	-1.39576	382
TRIM41	-1.02222	383		FGF12	-1.43897	383
CPLX2	-1.03733	384		GRSF1	-1.5073	384
CACNA1S	-1.06285	385		ZKSCAN1	-1.55234	385
TBX6	-1.08934	386		VMA21	-1.55344	386
PPFIBP1	-1.10154	387		LONP2	-1.56814	387
PRKD3	-1.11079	388		IKBKE	-1.57188	388
CASP2	-1.17715	389		KNDC1	-1.60874	389
SNED1	-1.18471	390		P2RY2	-1.62206	390
ARHGEF7	-1.2062	391		TNFAIP8L1	-1.65144	391
PHKA2	-1.26475	392		ZNF365	-1.7332	392
SCN5A	-1.27376	393		PAG1	-1.77053	393
TECPR2	-1.28917	394		ULK3	-1.83315	394
CPSF7	-1.29206	395		KCTD11	-1.84446	395
UPF3A	-1.30292	396		GFAP	-1.87079	396
MYO9A	-1.31305	397		FBLIM1	-1.88087	397
SLCO2A1	-1.35881	398		LRRC58	-1.90114	398
CAMKK1	-1.36687	399		IRAK2	-1.90759	399
PDE4B	-1.41126	400		ATG14	-1.99933	400
ZBTB40	-1.41127	401		NPTXR	-2.18288	401
KALRN	-1.4128	402		PLAU	-2.18517	402
GALNT10	-1.43726	403		TMEM33	-2.21251	403
FLT1	-1.44959	404		HAUS2	-2.23774	404
DOK4	-1.45161	405		UNC5A	-2.26174	405
WDFY3	-1.45607	406		ARSB	-2.38669	406
SEPT11	-1.48711	407		DOK4	-2.42705	407
FANCA	-1.51214	408		TBC1D5	-2.43149	408
FGFR3	-1.71737	409		KCNJ11	-2.48031	409
E2F2	-1.76812	410		TMEM50B	-2.48764	410
ATM	-1.79246	411		FAM129A	-2.52339	411
ADAM19	-1.84467	412		TMEM19	-2.551	412
DFFB	-1.90725	413		KLF13	-2.55306	413
SLA	-1.95182	414		GNPNAT1	-2.56417	414
MEGF6	-1.96599	415		SGTB	-2.68208	415
TBX18	-2.25442	416		EPHA8	-2.71746	416
GRIA3	-2.82941	417		MED17	-2.73543	417
WDR90	-3.03892	418		ZYG11B	-2.75292	418
OAS2	-3.35965	419		IL1RAP	-2.7557	419
IKBKE	-3.75919	420		HECW1	-2.7603	420
HOXB6	-3.75919	421		SNAI1	-2.84446	421
				MYO3B	-2.90078	422
				PDE7B	-2.94646	423
				RIMKLA	-2.98218	424
				AK1	-3.02149	425
				LEP	-3.0238	426
				BLOC1S3	-3.07211	427
				PPIB	-3.17597	428
				LRRC55	-3.26247	429
				EPM2AIP1	-3.33214	430
				SIGLEC1	-3.34417	431
				PLCH2	-3.36045	432
				MUC20	-3.36474	433
				TBX6	-3.40451	434
				DTX3L	-3.44994	435
				IGSF1	-3.49134	436
				CHCHD5	-3.53346	437
				B3GALT5	-3.68318	438
				SLC1A2	-3.69453	439
				PALM2	-3.78289	440
				USH1G	-3.81956	441
				ST8SIA4	-3.91295	442
				SLCO2A1	-3.97048	443
				OSTM1	-4.08092	444
				CPLX2	-4.14397	445
				GDA	-4.21556	446
				C10ORF82	-4.22248	447
				KLK10	-4.39055	448
				ERLIN2	-4.55311	449
				RUNDC3A	-4.60462	450
				RPH3A	-4.7292	451
				MTFMT	-4.82235	452
				PXMP4	-4.82715	453
				ELF5	-4.83779	454
				SRRM4	-4.91035	455
				CDCP1	-5.03672	456
				GPR26	-5.19419	457
				KCNE1	-5.88916	458
				CDH7	-5.89327	459
				C3ORF70	-6.30876	460
				PRND	-6.84469	461
				PLEC	-20.4891	462
				TMEM150A	-23.38	463
